# Supplementary material for: Infertility Improvement after Medical Weight Loss in Women and Men: A Review of the Literature
Source: Int J Mol Sci. 2024 Feb 5;25(3):1909. doi: 10.3390/ijms25031909 (PMC10856238; doi:10.3390/ijms25031909)
Supplement: Supplementary file 1 [file ijms-25-01909-s001.zip]

Archive with 1 entries (1 files):
- ijms-2814591-supplementary.pdf
